# Supplementary material for: Young honeybees show learned preferences after experiencing adulterated pollen
Source: Sci Rep. 2021 Dec 2;11:23327. doi: 10.1038/s41598-021-02700-6 (PMC8640054; doi:10.1038/s41598-021-02700-6)
Supplement: Supplementary file 1 — Supplementary Information 1. [file 41598_2021_2700_MOESM1_ESM.xlsx]

## Sheet: Dataset 1
Cage	Treatment	Pollen identity	SC	Total pollen consumption	Initial preferences
1	Control	B. napus	0.875	0.4	0.8
2	Control	B. napus	0.916667	0.6	0.333333
3	Control	B. napus	1	0.35	0.888889
4	Control	B. napus	0.7	0.5	0.888889
5	Control	B. napus	0.625	0.4	0.333333
6	Control	D. tenuifolia	0.272727	0.55	0.333333
7	Control	D. tenuifolia	0.285714	0.55	0.0909091
8	Control	D. tenuifolia	0.245283	0.53	0.1
9	Control	B. napus	0.777778	0.45	0.689655
10	Control	D. tenuifolia	0.166667	0.6	0.516129
11	Control	D. tenuifolia	0.125	0.4	0.482759
12	Amygdalin	B. napus	0.375	0.8	0.529412
13	Amygdalin	B. napus	0.285714	0.35	0.818182
14	Amygdalin	B. napus	0.142857	0.35	1
15	Amygdalin	B. napus	0	0.25	0.5
16	Amygdalin	D. tenuifolia	0	0.25	1
17	Amygdalin	D. tenuifolia	0.333333	0.3	0
18	Amygdalin	D. tenuifolia	0.285714	0.35	0.5
36	Amygdalin	D. tenuifolia	0.6	0.5	0.666667
19	Linoleic acid	B. napus	0.75	0.2	0.2
20	Linoleic acid	B. napus	0.6	0.25	0.363636
21	Linoleic acid	B. napus	0.5	0.4	0.111111
22	Linoleic acid	B. napus	0.5	0.1	0
23	Linoleic acid	B. napus	0.555556	0.45	0.820896
24	Linoleic acid	D. tenuifolia	0.411765	0.17	1
25	Linoleic acid	D. tenuifolia	0.857143	0.35	1
26	Linoleic acid	D. tenuifolia	0.105263	0.19	0.75
27	Linoleic acid	D. tenuifolia	0.25	0.2	1
28	Linoleic acid	D. tenuifolia	0.4	0.5	0.333333
29	Linoleic acid	D. tenuifolia	0.333333	0.45	0.333333
30	Quinine	B. napus	0.25	0.4	0.666667
31	Quinine	B. napus	0.222222	0.45	0.375
32	Quinine	B. napus	0.333333	0.3	0.25
37	Quinine	B. napus	0.166667	0.3	0.625
38	Quinine	B. napus	0.25	0.2	0.4
33	Quinine	D. tenuifolia	0.2	0.25	0.625
34	Quinine	D. tenuifolia	0	0.4	0.571429
35	Quinine	D. tenuifolia	0	0.4	0.0769231
39	Quinine	D. tenuifolia	0	0.25	0.4
40	Quinine	D. tenuifolia	0	0.2	0
Dataset 1: data for experiment 1

## Sheet: Dataset 2
Cage	Odour	Treatment	Proportion of time
1	LIO	Control	0.68
1	LIO	Control	0.99
1	LIO	Control	0.73
1	LIO	Control	0.55
1	LIO	Control	0.42
1	LIO	Control	0.36
1	LIO	Control	0.22
1	LIO	Control	0.21
1	LIO	Control	0.68
1	LIO	Control	0.01
2	LIO	Control	0.99
2	LIO	Control	0.99
2	LIO	Control	0.99
2	LIO	Control	0.82
2	LIO	Control	0.81
2	LIO	Control	0.77
2	LIO	Control	0.75
2	LIO	Control	0.74
2	LIO	Control	0.25
2	LIO	Control	0.1
3	LIO	Control	0.68
3	LIO	Control	0.68
3	LIO	Control	0.99
3	LIO	Control	0.99
3	LIO	Control	0.96
3	LIO	Control	0.92
3	LIO	Control	0.88
3	LIO	Control	0.73
3	LIO	Control	0.61
3	LIO	Control	0.46
4	LIO	Control	0.59
4	LIO	Control	0.57
4	LIO	Control	0.46
4	LIO	Control	0.41
4	LIO	Control	0.3
4	LIO	Control	0.14
4	LIO	Control	0.13
4	LIO	Control	0.12
4	LIO	Control	0.01
4	LIO	Control	0.54
5	LIO	Control	0.99
5	LIO	Control	0.99
5	LIO	Control	0.68
5	LIO	Control	0.93
5	LIO	Control	0.92
5	LIO	Control	0.76
5	LIO	Control	0.69
5	LIO	Control	0.64
5	LIO	Control	0.01
5	LIO	Control	0.01
6	LIO	Control	0.99
6	LIO	Control	0.99
6	LIO	Control	0.76
6	LIO	Control	0.88
6	LIO	Control	0.83
6	LIO	Control	0.18
6	LIO	Control	0.01
6	LIO	Control	0.01
6	LIO	Control	0.01
6	LIO	Control	0.54
7	LIO	Amygdalin	0.99
7	LIO	Amygdalin	0.99
7	LIO	Amygdalin	0.99
7	LIO	Amygdalin	0.8
7	LIO	Amygdalin	0.64
7	LIO	Amygdalin	0.32
7	LIO	Amygdalin	0.26
7	LIO	Amygdalin	0.24
7	LIO	Amygdalin	0.01
8	LIO	Amygdalin	0.9
8	LIO	Amygdalin	0.77
8	LIO	Amygdalin	0.73
8	LIO	Amygdalin	0.66
8	LIO	Amygdalin	0.46
8	LIO	Amygdalin	0.41
8	LIO	Amygdalin	0.31
8	LIO	Amygdalin	0.21
8	LIO	Amygdalin	0.25
9	LIO	Amygdalin	0.99
9	LIO	Amygdalin	0.91
9	LIO	Amygdalin	0.83
9	LIO	Amygdalin	0.63
9	LIO	Amygdalin	0.36
10	LIO	Amygdalin	0.83
10	LIO	Amygdalin	0.6
10	LIO	Amygdalin	0.42
10	LIO	Amygdalin	0.32
10	LIO	Amygdalin	0.28
10	LIO	Amygdalin	0.51
10	LIO	Amygdalin	0.4
11	LIO	Amygdalin	0.8
11	LIO	Amygdalin	0.64
11	LIO	Amygdalin	0.32
11	LIO	Amygdalin	0.26
11	LIO	Amygdalin	0.24
12	LIO	Odour	0.01
12	LIO	Odour	0.99
12	LIO	Odour	0.99
12	LIO	Odour	0.99
12	LIO	Odour	0.99
13	LIO	Odour	0.21
13	LIO	Odour	0.99
13	LIO	Odour	0.01
13	LIO	Odour	0.99
13	LIO	Odour	0.67
13	LIO	Odour	0.29
13	LIO	Odour	0.99
13	LIO	Odour	0.01
13	LIO	Odour	0.83
14	LIO	Odour	0.99
14	LIO	Odour	0.99
14	LIO	Odour	0.01
14	LIO	Odour	0.01
14	LIO	Odour	0.99
14	LIO	Odour	0.54
14	LIO	Odour	0.92
14	LIO	Odour	0.04
14	LIO	Odour	0.99
15	LIO	Odour	0.51
15	LIO	Odour	0.01
15	LIO	Odour	0.65
15	LIO	Odour	0.99
15	LIO	Odour	0.01
15	LIO	Odour	0.99
15	LIO	Odour	0.01
15	LIO	Odour	0.13
16	LIO	Odour	0.99
16	LIO	Odour	0.73
16	LIO	Odour	0.76
16	LIO	Odour	0.99
16	LIO	Odour	0.01
16	LIO	Odour	0.87
16	LIO	Odour	0.9
16	LIO	Odour	0.73
17	LIO	Odour + Amygdalin	0.39
17	LIO	Odour + Amygdalin	0.35
17	LIO	Odour + Amygdalin	0.33
17	LIO	Odour + Amygdalin	0.31
17	LIO	Odour + Amygdalin	0.2
17	LIO	Odour + Amygdalin	0.15
17	LIO	Odour + Amygdalin	0.34
17	LIO	Odour + Amygdalin	0.57
17	LIO	Odour + Amygdalin	0.51
18	LIO	Odour + Amygdalin	0.43
18	LIO	Odour + Amygdalin	0.18
18	LIO	Odour + Amygdalin	0.14
18	LIO	Odour + Amygdalin	0.68
18	LIO	Odour + Amygdalin	0.16
18	LIO	Odour + Amygdalin	0.54
18	LIO	Odour + Amygdalin	0.51
18	LIO	Odour + Amygdalin	0.44
18	LIO	Odour + Amygdalin	0.36
19	LIO	Odour + Amygdalin	0.16
19	LIO	Odour + Amygdalin	0.12
19	LIO	Odour + Amygdalin	0.29
19	LIO	Odour + Amygdalin	0.22
19	LIO	Odour + Amygdalin	0.1
19	LIO	Odour + Amygdalin	0.07
19	LIO	Odour + Amygdalin	0.04
19	LIO	Odour + Amygdalin	0.48
19	LIO	Odour + Amygdalin	0.41
20	LIO	Odour + Amygdalin	0.17
20	LIO	Odour + Amygdalin	0.14
20	LIO	Odour + Amygdalin	0.1
20	LIO	Odour + Amygdalin	0.08
21	LIO	Odour + Amygdalin	0.56
21	LIO	Odour + Amygdalin	0.69
21	LIO	Odour + Amygdalin	0.39
21	LIO	Odour + Amygdalin	0.2
21	LIO	Odour + Amygdalin	0.35
21	LIO	Odour + Amygdalin	0.01
21	LIO	Odour + Amygdalin	0.85
21	LIO	Odour + Amygdalin	0.33
22	LIO	Odour + Amygdalin	0.08
22	LIO	Odour + Amygdalin	0.41
22	LIO	Odour + Amygdalin	0.01
22	LIO	Odour + Amygdalin	0.01
22	LIO	Odour + Amygdalin	0.14
22	LIO	Odour + Amygdalin	0.62
22	LIO	Odour + Amygdalin	0.1
22	LIO	Odour + Amygdalin	0.17
23	NONA	Control	0.99
23	NONA	Control	0.64
23	NONA	Control	0.99
23	NONA	Control	0.67
23	NONA	Control	0.58
23	NONA	Control	0.27
23	NONA	Control	0.79
23	NONA	Control	0.45
23	NONA	Control	0.78
24	NONA	Control	0.26
24	NONA	Control	0.01
24	NONA	Control	0.19
24	NONA	Control	0.18
24	NONA	Control	0.23
24	NONA	Control	0.25
24	NONA	Control	0.75
24	NONA	Control	0.9
25	NONA	Control	0.39
25	NONA	Control	0.54
25	NONA	Control	0.08
25	NONA	Control	0.01
25	NONA	Control	0.04
25	NONA	Control	0.13
25	NONA	Control	0.78
25	NONA	Control	0.27
26	NONA	Control	0.99
26	NONA	Control	0.59
26	NONA	Control	0.41
26	NONA	Control	0.87
26	NONA	Control	0.46
26	NONA	Control	0.43
26	NONA	Control	0.86
26	NONA	Control	0.7
26	NONA	Control	0.88
26	NONA	Control	0.54
27	NONA	Control	0.68
27	NONA	Control	0.99
27	NONA	Control	0.31
27	NONA	Control	0.87
27	NONA	Control	0.24
27	NONA	Control	0.01
27	NONA	Control	0.99
27	NONA	Control	0.08
27	NONA	Control	0.99
28	NONA	Control	0.99
28	NONA	Control	0.99
28	NONA	Control	0.82
28	NONA	Control	0.99
28	NONA	Control	0.17
28	NONA	Control	0.99
28	NONA	Control	0.87
28	NONA	Control	0.01
29	NONA	Amygdalin	0.74
29	NONA	Amygdalin	0.2
29	NONA	Amygdalin	0.68
29	NONA	Amygdalin	0.01
29	NONA	Amygdalin	0.76
29	NONA	Amygdalin	0.01
29	NONA	Amygdalin	0.36
29	NONA	Amygdalin	0.89
30	NONA	Amygdalin	0.34
30	NONA	Amygdalin	0.87
30	NONA	Amygdalin	0.11
30	NONA	Amygdalin	0.23
30	NONA	Amygdalin	0.59
30	NONA	Amygdalin	0.54
30	NONA	Amygdalin	0.88
30	NONA	Amygdalin	0.99
30	NONA	Amygdalin	0.27
9	NONA	Amygdalin	0.64
31	NONA	Amygdalin	0.37
31	NONA	Amygdalin	0.99
31	NONA	Amygdalin	0.09
31	NONA	Amygdalin	0.01
32	NONA	Amygdalin	0.58
32	NONA	Amygdalin	0.4
32	NONA	Amygdalin	0.68
32	NONA	Amygdalin	0.99
32	NONA	Amygdalin	0.85
32	NONA	Amygdalin	0.72
33	NONA	Amygdalin	0.7
33	NONA	Amygdalin	0.99
33	NONA	Amygdalin	0.7
33	NONA	Amygdalin	0.8
33	NONA	Amygdalin	0.79
34	NONA	Odour	0.66
34	NONA	Odour	0.66
34	NONA	Odour	0.43
34	NONA	Odour	0.43
34	NONA	Odour	0.01
34	NONA	Odour	0.66
34	NONA	Odour	0.54
34	NONA	Odour	0.17
35	NONA	Odour	0.78
35	NONA	Odour	0.23
35	NONA	Odour	0.65
35	NONA	Odour	0.42
35	NONA	Odour	0.79
36	NONA	Odour	0.87
36	NONA	Odour	0.32
36	NONA	Odour	0.55
36	NONA	Odour	0.35
36	NONA	Odour	0.89
36	NONA	Odour	0.18
36	NONA	Odour	0.32
36	NONA	Odour	0.72
37	NONA	Odour	0.34
37	NONA	Odour	0.84
37	NONA	Odour	0.27
37	NONA	Odour	0.34
37	NONA	Odour	0.89
37	NONA	Odour	0.32
37	NONA	Odour	0.86
37	NONA	Odour	0.18
38	NONA	Odour	0.7
38	NONA	Odour	0.9
38	NONA	Odour	0.87
38	NONA	Odour	0.19
38	NONA	Odour	0.76
38	NONA	Odour	0.32
38	NONA	Odour	0.94
38	NONA	Odour	0.32
39	NONA	Odour	0.05
39	NONA	Odour	0.82
39	NONA	Odour	0.73
39	NONA	Odour	0.71
39	NONA	Odour	0.56
40	NONA	Odour + Amygdalin	0.17
40	NONA	Odour + Amygdalin	0.6
40	NONA	Odour + Amygdalin	0.15
40	NONA	Odour + Amygdalin	0.59
40	NONA	Odour + Amygdalin	0.49
40	NONA	Odour + Amygdalin	0.14
40	NONA	Odour + Amygdalin	0.27
40	NONA	Odour + Amygdalin	0.64
40	NONA	Odour + Amygdalin	0.32
40	NONA	Odour + Amygdalin	0.64
41	NONA	Odour + Amygdalin	0.35
41	NONA	Odour + Amygdalin	0.12
41	NONA	Odour + Amygdalin	0.76
41	NONA	Odour + Amygdalin	0.3
41	NONA	Odour + Amygdalin	0.29
41	NONA	Odour + Amygdalin	0.61
41	NONA	Odour + Amygdalin	0.11
41	NONA	Odour + Amygdalin	0.5
41	NONA	Odour + Amygdalin	0.66
42	NONA	Odour + Amygdalin	0.02
42	NONA	Odour + Amygdalin	0.03
42	NONA	Odour + Amygdalin	0.27
42	NONA	Odour + Amygdalin	0.01
42	NONA	Odour + Amygdalin	0.57
42	NONA	Odour + Amygdalin	0.02
42	NONA	Odour + Amygdalin	0.27
42	NONA	Odour + Amygdalin	0.02
42	NONA	Odour + Amygdalin	0.31
43	NONA	Odour + Amygdalin	0.17
43	NONA	Odour + Amygdalin	0.18
43	NONA	Odour + Amygdalin	0.11
43	NONA	Odour + Amygdalin	0.18
43	NONA	Odour + Amygdalin	0.26
43	NONA	Odour + Amygdalin	0.3
43	NONA	Odour + Amygdalin	0.16
43	NONA	Odour + Amygdalin	0.68
44	NONA	Odour + Amygdalin	0.56
44	NONA	Odour + Amygdalin	0.12
44	NONA	Odour + Amygdalin	0.58
44	NONA	Odour + Amygdalin	0.62
44	NONA	Odour + Amygdalin	0.37
44	NONA	Odour + Amygdalin	0.16
44	NONA	Odour + Amygdalin	0.21
45	NONA	Odour + Amygdalin	0.3
45	NONA	Odour + Amygdalin	0.14
45	NONA	Odour + Amygdalin	0.27
45	NONA	Odour + Amygdalin	0.1
45	NONA	Odour + Amygdalin	0.28
45	NONA	Odour + Amygdalin	0.05
45	NONA	Odour + Amygdalin	0.45
45	NONA	Odour + Amygdalin	0.38
45	NONA	Odour + Amygdalin	0.19
46	NONA	Odour + Amygdalin	0.25
46	NONA	Odour + Amygdalin	0.14
46	NONA	Odour + Amygdalin	0.57
46	NONA	Odour + Amygdalin	0.38
46	NONA	Odour + Amygdalin	0.54
46	NONA	Odour + Amygdalin	0.26
Dataset 2: data for experiment 2

## Sheet: Dataset 3
Hive	Treatment	SC	Total pollen consumption	Initial preferences
1	Amygdalin	0.53012	8.3	0.526316
2	Amygdalin	0.578947	5.7	0.595238
3	Amygdalin	0.609756	8.2	0.595238
4	Amygdalin	0.175439	5.7	0.461538
5	Amygdalin	0.210526	3.8	0.5
6	Amygdalin	0.193548	6.2	0.423077
7	Quinine	0.47	3.4	0.524
8	Quinine	0.54	7.4	0.694444
9	Quinine	0.359	7.8	0.609756
10	Quinine	0.226	3.1	0.568
11	Quinine	0.355	6.2	0.595
12	Quinine	0.494505	9.1	0.568
13	Quinine	0.227	4.4	0.641026
14	Linoleic acid	0.564103	7.8	0.511905
15	Linoleic acid	0.594595	7.4	0.411765
16	Linoleic acid	0.631579	1.9	0.545455
17	Linoleic acid	0.382353	3.4	0.470588
18	Linoleic acid	0.444444	5.4	0.56
19	Control	0.362069	5.8	0.482759
20	Control	0.491525	5.9	0.351351
21	Control	0.552941	8.5	0.5
22	Control	0.603175	6.3	0.625
23	Control	0.471698	5.3	0.518519
24	Control	0.52381	4.2	0.535714
Dataset 3: data for experiment 3

## Sheet: Dataset 4
Cage	Treatment	SC	Total pollen consumption
1	Control	1	0.1
2	Control	0.8	0.25
3	Control	0.333333	0.15
4	Control	0.666667	0.3
5	Control	0	0.3
6	Control	0.692308	0.65
7	Control	1	0.1
8	Control	0.8	0.5
9	Control	0.666667	0.3
10	LiCl	0	0.1
11	LiCl	0	0.25
12	LiCl	0.5	0.4
13	LiCl	0.5	0.6
14	LiCl	0.666667	0.3
15	LiCl	1	0.2
16	LiCl	1	0.3
17	Amygdalin	0.8	0.25
18	Amygdalin	0.75	0.4
19	Amygdalin	0	0.1
20	Amygdalin	1	0.25
21	Amygdalin	1	0.3
22	Amygdalin	0.833333	0.6
23	Amygdalin	0.666667	0.3
Dataset 4: data for experiment S1

## Sheet: Dataset 5
Cage	Treatment	Proportion of time
1	Amygdalin	0.6
1	Amygdalin	999
1	Amygdalin	559
1	Amygdalin	999
1	Amygdalin	0.89
1	Amygdalin	318
1	Amygdalin	706
1	Amygdalin	999
1	Amygdalin	999
1	Amygdalin	999
2	Amygdalin	723
2	Amygdalin	901
2	Amygdalin	476
2	Amygdalin	999
2	Amygdalin	559
2	Amygdalin	975
2	Amygdalin	815
2	Amygdalin	315
2	Amygdalin	769
2	Amygdalin	999
3	Amygdalin	717
3	Amygdalin	999
3	Amygdalin	999
3	Amygdalin	595
3	Amygdalin	464
3	Amygdalin	525
3	Amygdalin	999
3	Amygdalin	999
3	Amygdalin	778
3	Amygdalin	25
4	Amygdalin	293
4	Amygdalin	762
4	Amygdalin	878
4	Amygdalin	999
4	Amygdalin	306
4	Amygdalin	0.27
4	Amygdalin	769
4	Amygdalin	999
4	Amygdalin	846
4	Amygdalin	495
5	Control	966
5	Control	123
5	Control	606
5	Control	461
5	Control	999
5	Control	0.01
5	Control	0.5
5	Control	999
5	Control	0.44
5	Control	999
6	Control	0.01
6	Control	446
6	Control	999
6	Control	0.01
6	Control	999
6	Control	48
6	Control	333
6	Control	902
6	Control	0.01
6	Control	999
7	Control	999
7	Control	999
7	Control	999
7	Control	999
7	Control	999
7	Control	999
7	Control	0.01
7	Control	999
7	Control	999
8	Control	999
8	Control	676
8	Control	635
8	Control	965
8	Control	999
8	Control	0.9
8	Control	999
8	Control	999
8	Control	999
8	Control	758
Dataset 5: data for experiment S2
